# Supplementary material for: A computational model of stem cells’ internal mechanism to recapitulate spatial patterning and maintain the self-organized pattern in the homeostasis state
Source: Sci Rep. 2024 Jan 17;14:1528. doi: 10.1038/s41598-024-51386-z (PMC10794714; doi:10.1038/s41598-024-51386-z)
Supplement: Supplementary file 1 — Supplementary Information. [file 41598_2024_51386_MOESM1_ESM.zip]

Archive with 16 entries (14 files):
- SupplementaryMaterial_NajmeKhorasani/
- SupplementaryMaterial_NajmeKhorasani/.DS_Store
- __MACOSX/SupplementaryMaterial_NajmeKhorasani/._.DS_Store
- SupplementaryMaterial_NajmeKhorasani/wlscirep2.cls
- __MACOSX/SupplementaryMaterial_NajmeKhorasani/._wlscirep2.cls
- SupplementaryMaterial_NajmeKhorasani/SupplementaryMaterial_NajmeKhorasani.pdf
- __MACOSX/SupplementaryMaterial_NajmeKhorasani/._SupplementaryMaterial_NajmeKhorasani.pdf
- SupplementaryMaterial_NajmeKhorasani/SupplementaryMaterial_Manuscript_NajmeKhorasani.tex
- __MACOSX/SupplementaryMaterial_NajmeKhorasani/._SupplementaryMaterial_Manuscript_NajmeKhorasani.tex
- SupplementaryMaterial_NajmeKhorasani/2-img/
- SupplementaryMaterial_NajmeKhorasani/2-img/.DS_Store
- __MACOSX/SupplementaryMaterial_NajmeKhorasani/2-img/._.DS_Store
- SupplementaryMaterial_NajmeKhorasani/2-img/Figure S1.pdf
- __MACOSX/SupplementaryMaterial_NajmeKhorasani/2-img/._Figure S1.pdf
- SupplementaryMaterial_NajmeKhorasani/2-img/Figure S2.pdf
- __MACOSX/SupplementaryMaterial_NajmeKhorasani/2-img/._Figure S2.pdf
