# Supplementary material for: A computational model of stem cells’ internal mechanism to recapitulate spatial patterning and maintain the self-organized pattern in the homeostasis state
Source: Sci Rep. 2024 Jan 17;14:1528. doi: 10.1038/s41598-024-51386-z (PMC10794714; doi:10.1038/s41598-024-51386-z)
Supplement: Supplementary file 1 — Supplementary Information. [file 41598_2024_51386_MOESM1_ESM.zip › SupplementaryMaterial_NajmeKhorasani/SupplementaryMaterial_Manuscript_NajmeKhorasani.tex]

\documentclass[fleqn,10pt]{wlscirep2}
\usepackage[utf8]{inputenc}
\usepackage[T1]{fontenc}
\title{A computational model of stem cells’ internal mechanism to recapitulate spatial patterning and maintain the self-organized pattern in the homeostasis state}

\author[1*]{Najme Khorasani}
\author[2]{Mehdi Sadeghi}

\affil[1]{School of Biological Sciences, Institute for Research in Fundamental Sciences (IPM), Tehran, Iran}
\affil[2]{National Institute of Genetic Engineering and Biotechnology (NIGEB), Tehran, Iran}

\affil[*]{najme.khorasani@ipm.ir}

\begin{document}
% \flushbottom
\maketitle
\begin{figure}[ht]
\centering
\includegraphics[scale = .3]{2-img/Figure S1.pdf}
\caption{\textbf{The scoring traces for the fixed leading signals in the second designed experiment.} The template matrices for the scoring algorithm are shown in top rows of each paired subplots, where the scoring traces through $50$ divisions are shown in bottom subplots.}
\label{fig:stat}
\end{figure}

\begin{figure}[]
\centering
\includegraphics[scale = .3]{2-img/Figure S2.pdf}
\caption{\textbf{The scoring traces for the Gaussian, spot, reversed spot, and stripe patterns as leading signals, $s_l$, in the third designed experiment.}The template matrices for the scoring algorithm are shown in top rows of each paired subplots, where the scoring traces through $50$ divisions are shown in bottom subplots.}
\label{fig:dyn}
\end{figure}

\end{document}
